# Supplementary material for: Impact of the Coronavirus Pandemic on Patients Requiring Tracheal Intubation by Helicopter Emergency Medical Services: A Retrospective, Single-Center, Observational Study
Source: J Clin Med. 2024 Jun 25;13(13):3694. doi: 10.3390/jcm13133694 (PMC11242781; doi:10.3390/jcm13133694)
Supplement: Supplementary file 1 [file jcm-13-03694-s001.zip]

Archive with 2 entries (2 files):
- Supplemental/Figure S1.tif
- Supplemental/Supplemental Table1.2.xlsx
