# Supplementary material for: Impact of the Coronavirus Pandemic on Patients Requiring Tracheal Intubation by Helicopter Emergency Medical Services: A Retrospective, Single-Center, Observational Study
Source: J Clin Med. 2024 Jun 25;13(13):3694. doi: 10.3390/jcm13133694 (PMC11242781; doi:10.3390/jcm13133694)
Supplement: Supplementary file 1 [file jcm-13-03694-s001.zip › Supplemental/Supplemental Table1.2.xlsx]

## Sheet: Table1
	Supplemental Table1: Backgraound and characteristics, restricked patients transported to the base hospital by HEMS with physician
		total	control	pandemic	p-valuea
		n=152	n=82	n=70
	Age (years, mean, ±SD)	60.69±19.52	58.83±20.24	62.87±18.54	0.204
	Sex (male, n %)	104 (68.4)	55（67.1）	49(70.0)	0.699
	Flaight doctor number(number, mean, ±SD)	1.51±0.50	1.45±0.50	1.57±0.50	0.141
	Pre-hospital severity(n, %)
	Mild	0 (0.0)	0 (0.0)	0 (0.0)	0.513
	Moderate	11 (7.2)	7 (8.5)	4 (5.7)
	Severe	140 (92.1)	74 (90.2)	66 (94.3)
	Death	0 (0.0)	0 (0.0)	0 (0.0)
	missing	1 (0.7)	1 (1.2)	0 (0.0)
	Diagnosis (n, %)
	Trauma	41 (27)	17 (20.7)	24 (34.3)	0.588
	Neurology	10 (6.6)	7 (8.5)	3 (4.3)
	Cardiovascular diseases
	Ischemic heart disease	8 (5.3)	6 (7.3)	2 (2.9)
	Aortic disease	9 (5.9)	4 (4.9)	5 (7.1)
	Stroke	31 (20.4)	18 (22)	13 (18.6)
	Others	6 (3.9)	4 (4.9)	2 (2.9)
	Cardiopulmonary arrest	30 (19.7)	17 (20.7)	13 (18.6)
	Respiratory disease	2 (1.3)	1 (1.2)	1 (1.4)
	Gastroenterology	0 (0.0)	0 (0.0)	0 (0.0)
	Allergies	1 (0.7)	1 (1.2)	0 (0.0)
	Toxicosis	4 (2.6)	3 (3.7)	1 (1.4)
	Other disease	10 (6.6)	4 (4.9)	6 (8.6)
	Vital signs
	GCS(n,%)
	3-8	126 (82.9)	65 (79.3)	61 (87.1)	0.436
	9-13	17 (11.2)	11 (13.4)	6 (8.6)
	14-15	9 (5.9)	6 (7.3)	3 (4.3)
	O2 administration(n, %)	138 (90.8)	76 (92.7)	62 (88.6)	0.302
	missing	0 (0.0)	0 (0.0)	0 (0.0)
	BT(mean, ±SD)	36.57±2.35	36.64±2.06	36.52±2.55	0.822
	missing	72 (47.4)	49 (59.8)	23 (32.9)
	RR>35, <8(n, %)	62 (40.8)	35 (42.7)	27 (38.6)	0.607
	missing	0 (0.0)	0 (0.0)	0 (0.0)
	SpO2＜80(n, %)	6 (3.9)	3 (3.7)	3 (4.3)	0.879
	missing	20 (13.2)	12 (14.6)	8 (11.4)
	HR>130(n, %)	38 (25)	18 (22)	20 (28.6)	0.347
	missing	0 (0.0)	0 (0.0)	0 (0.0)
	BP<80(n, %)	40 (26.3)	25 (30.5)	15 (21.4)	0.206
	missing	0 (0.0)	0 (0.0)	0 (0.0)
	GCS<8(n, %)	122 (80.3)	63 (76.8)	59 (84.3)	0.25
	missing	0 (0.0)	0 (0.0)	0 (0.0)
	a Chi-squared or t-test.
	Abbreviations: SD, standard deviation.

## Sheet: Table2
	Supplemental Table2. Outcomes, restricked patients transported to the base hospital by HEMS with physician
		total	control	pandemic	p-valuea
		n=152	n=82	n=70
	Intervals (min, mean, ±SD)
	Phase 1	17.90±7.31	18.80±8.20	16.82±5.95	0.103
	missing	6 (3.9)	2 (2.4)	4 (5.7)
	Phase 2	26.90±8.23	26.94±8.06	26.86±8.48	0.951
	missing	0 (0.0)	0 (0.0)	0 (0.0)
	Phase3	6.13±3.96	5.71±3.90	6.60±4.01	0.19
	missing	14 (9.2)	9 (11.0)	5 (7.1)
	Used drugs (n, %)
	Propofol	66 (43.4)	35 (42.7)	31 (44.3)	0.842
	Midazoram	22 (14.5)	15 (18.3)	7 (10)	0.148
	Rocuronium bromide	29 (19.1)	6 (7.3)	23 (32.9)	<0.001
	Buprenorphine Hydrochloride	4 (2.6)	2 (2.4)	2 (2.9)	1
	Ketamine	10 (6.6)	6 (7.3)	4 (5.7)	0.754
	Other interventions(N, %)
	Intravenous drip	150 (98.7)	81 (98.8)	69 (98.6)	1
	Oxygen administration	138 (90.8)	76 (92.7)	62 (88.6)	0.382
	Ultrasound examination	107 (70.4)	58 (70.7)	49 (70.0)	0.922
	Pleural drainage	9 (5.9)	5 (6.1)	4 (5.7)	1
	Chest compression	30 (19.7)	15 (18.3)	15 (21.4)	0.628
	External defibrillation	28 (18.4)	15 (18.3)	13 (18.6)	0.965
	a Chi-squared or t- test.
